# Supplementary material for: Effect of temperature on pollen germination for several Rosaceae species: influence of freezing conservation time on germination patterns
Source: PeerJ. 2019 Dec 11;7:e8195. doi: 10.7717/peerj.8195 (PMC6911343; doi:10.7717/peerj.8195)
Supplement: Supplemental Information 1 — Data and statistical analysis for pollen germination percentages, average pollen tube length and maximum pollen tube length. [file peerj-07-8195-s001.zip]

Archive with 59 entries (47 files):
- .Rproj.user/
- .Rproj.user/59B040F1/
- .Rproj.user/59B040F1/pcs/
- .Rproj.user/59B040F1/pcs/files-pane.pper
- .Rproj.user/59B040F1/pcs/source-pane.pper
- .Rproj.user/59B040F1/pcs/windowlayoutstate.pper
- .Rproj.user/59B040F1/pcs/workbench-pane.pper
- .Rproj.user/59B040F1/rmd-outputs
- .Rproj.user/59B040F1/saved_source_markers
- .Rproj.user/shared/
- .Rproj.user/shared/notebooks/
- 03_Polen-rosaceas-articulo.Rmd
- 04_Articulo-fig-germ-temp-block-sps.Rmd
- 2018_r_pollination-rosaceae-temperature.Rproj
- R/
- R/00_Install-packages.R
- R/01_import-data.R
- R/package/
- R/package/DESCRIPTION
- R/package/NAMESPACE
- R/package/R/
- R/package/R/Function_aganovas_anova-kruskal-several-variables.R
- R/package/R/Function_agaovhsd_post-hoc-anova-levene-shapiro.R
- R/package/R/Function_agbarplot_Barplot_with_all_cool_things.R
- R/package/R/Function_agbarplotinteraction_Barplot_for_interaction.R
- R/package/R/Function_agbarplotuni_barplot-univariate.R
- R/package/R/Function_agcheckdf_checks-dataframe-not-empty.R
- R/package/R/Function_agcheckfactor_check-factor-in-dataframe-and-lengthoflevels.R
- R/package/R/Function_agcheckvar_check-vars-in-dataframe-convert2integer.R
- R/package/R/Function_agchisquare_chi-square-test-and-plot.R
- R/package/R/Function_aginteractionaov_analyze-interaction-anova-posthoc-barplot.R
- R/package/R/Function_agkruskalfigs_KruskalWallis_conFiguras.R
- R/package/R/Function_agviolin_violin_plot_and_caption.R
- R/package/R/Function_agxlsx2csv_import-xlsx-export-csv.R
- R/package/README.md
- R/package/man/
- R/package/man/aganovas.Rd
- R/package/man/agaovhsd.Rd
- R/package/man/agbarplot.Rd
- R/package/man/agbarplotinteraction.Rd
- R/package/man/agbarplotuni.Rd
- R/package/man/agcheckdf.Rd
- R/package/man/agcheckfactor.Rd
- R/package/man/agcheckvar.Rd
- R/package/man/agchisquare.Rd
- R/package/man/aginteractionaov.Rd
- R/package/man/agkruskalfigs.Rd
- R/package/man/agviolin.Rd
- R/package/man/agxlsx2csv.Rd
- README.md
- data/
- data/csv/
- data/csv/polen-rosaceas-temperatura_UTF-8.csv
- data/csv/polen-rosaceas-temperatura_leyenda_UTF-8.csv
- rmd/
- rmd/child_allsp_dotplot_figure.Rmd
- rmd/child_facet_figure.Rmd
- rmd/child_facet_figure2.R
- rmd/child_figures.Rmd
