# Supplementary material for: Effect of temperature on pollen germination for several Rosaceae species: influence of freezing conservation time on germination patterns
Source: PeerJ. 2019 Dec 11;7:e8195. doi: 10.7717/peerj.8195 (PMC6911343; doi:10.7717/peerj.8195)
Supplement: Supplemental Information 1 — Data and statistical analysis for pollen germination percentages, average pollen tube length and maximum pollen tube length. [file peerj-07-8195-s001.zip › 04_Articulo-fig-germ-temp-block-sps.Rmd]

---
title: "Rosaceae analyses. More figures."
author: "Alfonso Garmendia (algarsal@upv.es)"
date: "`r Sys.Date()`"
output:
  html_document:
    toc: yes
    toc_depth: 4
    toc_float: yes
  word_document:
    toc: yes
    toc_depth: '4'
---

```{r setup, include=FALSE}
knitr::opts_chunk$set(echo = FALSE,
                      fig.width = 10, 
                      fig.path = "results/figs/"
                      )

# dir()
reinstall <- FALSE # TRUE in any change in packages or first time.
lapply(list.files("R", pattern = "[.]R$", full.names = TRUE), source)

rm(reinstall)

fn <- 0
tn <- 0
efn <- expression(paste0("Figura ", fn, ":"))
etn <- expression(paste0("Tabla ", tn, ":"))

```

```{r species}
### Clean observations
d <- d[-length(d)]

### Exclude NAs
d <- na.exclude(d)

### Add new variables
d$no_germ <- d$n_grains - d$n_germinated
# d$germ_perc <- 100 * d$germinados / d$granos

### Separate species
dsp <- list()
for (i in levels(d$specie)) { # by species
  dsp[[i]] <- d[d$specie == i, ]
}  # by species

dsp$`Prunus sp.` <- rbind(dsp$`Prunus avium`, dsp$`Prunus domestica`)
dsp$`Prunus sp.` <- rbind(dsp$`Prunus sp.`, dsp$`Prunus dulcis`)
dsp$`Prunus sp.` <- rbind(dsp$`Prunus sp.`, dsp$`Prunus persica`)

rm(i)
```

## Temperature effect

### Germination percent

```{r}
vd <- "germ_perc"  ## Dependent variable (y)
yl <- "Germination percentage"  # Legend for dependent variable (y)
iv <- "temperature"  # Independent variable (x)
xl <- "Temperature"  # Legend for independent variable (x)
cv <- "block"  # Covariate. Groups for facets.
cl <- "Block (frozen time)"  # Covariate legend.

```

```{r letters height}
#### Calculate means and standar errors ####
let.heigth1 <- list()

for (sp in names(dsp)) {
  d1 <- aggregate(dsp[[sp]][[vd]],
                  by = list(facet = dsp[[sp]][[cv]],
                            indep = dsp[[sp]][[iv]]),
                  FUN = function(x) c(mean = mean(x),
                                      sd = sd(x),
                                      #computation of the standard error of the mean
                                      se = sd(x)/sqrt(length(x)))
  )
  
  d1 <- cbind(d1[1:2], d1[[3]])  # Fixes the aggregate into a data.frame
  
  d2 <-  # Add number of grains (sample size) to data frame
    aggregate(dsp[[sp]][["n_grains"]],
              by = list(facet = dsp[[sp]][[cv]],
                        indep = dsp[[sp]][[iv]]),
              FUN = "sum")
  
  d1 <- data.frame(d1, grains = d2$x)
  
  rm(d2)
  
  #### Kruskal-Wallis letters ####
  kw.bl.letters <- list()
  lldsp <-  # number of levels in dsp[[sp]][[cv]]
    length(levels(dsp[[sp]][[cv]]))
  # bl <- 2
  for (bl in 1:lldsp) {
    b <-  # subset of the block
      dsp[[sp]][dsp[[sp]][[cv]] == levels(dsp[[sp]][[cv]])[bl], ]
    
    kw <- agricolae::kruskal(b[[vd]], b[[iv]], p.adj = "holm")
    groups <- kw$groups[order(row.names(kw$groups)), ]
    kw.bl.letters[[bl]] <-
      data.frame(facet = levels(dsp[[sp]][[cv]])[bl],
                 indep = row.names(groups),
                 kw = as.character(groups$groups), stringsAsFactors = FALSE)
  }
  
  kw <- kw.bl.letters[[1]]
  for (i in 2:length(levels(dsp[[sp]][[cv]]))) kw <- rbind(kw, kw.bl.letters[[i]])
  
  d1$kw <- kw[order(kw$indep), ]$kw
  
  rm(kw.bl.letters, bl, b, groups, kw)
  
  #### plot facet ####
  # fn <- fn + 1
  # FC <- paste0(eval(efn), " Efecto de ", xl, " y ", cl,
  #             " sobre ", yl,
  #             " en *", sp, "*. Las letras representan la significación en el test ",
  #             "de Kruskal-Wallis. Los números en rojo indican el número de ",
  #             "granos de polen evaluados. ",
  #             "Las barras de error expresan el error estándar."
  #              )
  maximo <- max(d1$mean + d1$se)
  let.heigth1[[sp]] <- maximo + maximo / 5 # letters heigth in the plot
  # let.heigth2 <- maximo + maximo / 5  + maximo / 5
}
```

```{r all in one 5x2, fig.height=20}
out <- list()
for (sp in names(dsp)) {
  source("rmd/child_facet_figure2.R")
}

# out[[sp]]

# library(cowplot)
suppressWarnings(cowplot::plot_grid(plotlist = out, nrow = 5, ncol = 2))
```

```{r all in one 3x3, fig.height=10}

# out[[sp]]

# library(cowplot)
suppressWarnings(cowplot::plot_grid(plotlist = out, nrow = 3, ncol = 3))
```
