# Supplementary material for: Effect of temperature on pollen germination for several Rosaceae species: influence of freezing conservation time on germination patterns
Source: PeerJ. 2019 Dec 11;7:e8195. doi: 10.7717/peerj.8195 (PMC6911343; doi:10.7717/peerj.8195)
Supplement: Supplemental Information 1 — Data and statistical analysis for pollen germination percentages, average pollen tube length and maximum pollen tube length. [file peerj-07-8195-s001.zip › R/00_Install-packages.R]

########## Install aganalyses ##################################################
### Alfonso Garmendia         181025                      algarsal at upv dot es
###
### V0.0.1: install aganalyses and dependencies if not installed and load it.
#½½½½½½½½½½½½½½½½½½½½½½½½½½½½½½½½½½½½½½½½½½½½½½½½½½½½½½½½½½½½½½½½½½½½½½½½½½½½½½½

### Install aganalyses if not installed
# if (!require("aganalyses", character.only = TRUE))
  # devtools::install_bitbucket("alfonsogar/aganalyses", dependencies = TRUE)

if (reinstall) {
  if (!require("devtools", character.only = T))
    install.packages("devtools", dep = T, repos = "http://cran.rstudio.com/")

  ### Install agpollination
  devtools::document("R/package")
  devtools::install("R/package", dependencies = TRUE)
}
library(agrosaceae)

### Parece que el paquete no tiene todavía puesto ggplot
library(ggplot2)
library(cowplot)
# library(readxl)

### Puede ser necesario actualizar java o algún paquete en el Sistema operativo

# devtools::install_github('davidgohel/ReporteRsjars', dependencies = TRUE)
# devtools::install_github('davidgohel/rgv')
# install.packages("gdtools",dep = T,
#                  repos = "http://cran.rstudio.com/")
# devtools::install_github('davidgohel/ReporteRs', dependencies = TRUE)
# install.packages("ggpmisc",dep = T,
#                  repos = "http://cran.rstudio.com/")
