# Supplementary material for: Effect of temperature on pollen germination for several Rosaceae species: influence of freezing conservation time on germination patterns
Source: PeerJ. 2019 Dec 11;7:e8195. doi: 10.7717/peerj.8195 (PMC6911343; doi:10.7717/peerj.8195)
Supplement: Supplemental Information 1 — Data and statistical analysis for pollen germination percentages, average pollen tube length and maximum pollen tube length. [file peerj-07-8195-s001.zip › R/package/DESCRIPTION]

Package: agrosaceae
Type: Package
Title: Analyses of rosaceae pollen data. 
Version: 0.0.2
Author: Alfonso Garmendia
Maintainer: Alfonso Garmendia <algarsal@upvnet.upv.es>
Description:
   This package contains the functions for the analyses of rosaceae data.
License: Attribution-NonCommercial-ShareAlike 4.0 International 
         (CC BY-NC-SA 4.0).
         https://creativecommons.org/licenses/by-nc-sa/4.0/
Encoding: UTF-8
LazyData: true
RoxygenNote: 6.1.1
Imports:
    agricolae,
    car,
    dplyr,
    ggplot2,
    plyr,
    MASS,
    fitdistrplus,
    openxlsx,
    plotrix,
    assertthat
Suggests:
    ggpmisc,
    ggpubr,
    knitr,
    rmarkdown,
    testthat
VignetteBuilder: knitr
