# Supplementary material for: Effect of temperature on pollen germination for several Rosaceae species: influence of freezing conservation time on germination patterns
Source: PeerJ. 2019 Dec 11;7:e8195. doi: 10.7717/peerj.8195 (PMC6911343; doi:10.7717/peerj.8195)
Supplement: Supplemental Information 1 — Data and statistical analysis for pollen germination percentages, average pollen tube length and maximum pollen tube length. [file peerj-07-8195-s001.zip › R/package/NAMESPACE]

# Generated by roxygen2: do not edit by hand

export(aganovas)
export(agaovhsd)
export(agbarplot)
export(agbarplotinteraction)
export(agbarplotuni)
export(agcheckdf)
export(agcheckfactor)
export(agcheckvar)
export(agchisquare)
export(aginteractionaov)
export(agkruskalfigs)
export(agviolin)
export(agxlsx2csv)
import(agricolae)
import(car)
import(ggplot2)
import(plyr)
import(readxl)
import(tools)
