# Supplementary material for: Effect of temperature on pollen germination for several Rosaceae species: influence of freezing conservation time on germination patterns
Source: PeerJ. 2019 Dec 11;7:e8195. doi: 10.7717/peerj.8195 (PMC6911343; doi:10.7717/peerj.8195)
Supplement: Supplemental Information 1 — Data and statistical analysis for pollen germination percentages, average pollen tube length and maximum pollen tube length. [file peerj-07-8195-s001.zip › R/package/man/agbarplotuni.Rd]

% Generated by roxygen2: do not edit by hand
% Please edit documentation in R/Function_agbarplotuni_barplot-univariate.R
\name{agbarplotuni}
\alias{agbarplotuni}
\title{Barplot for Categorical variable}
\usage{
agbarplotuni(df0, var_name, ggtheme = ggplot2::theme_bw())
}
\arguments{
\item{var_name}{Name of the categorical variable.}

\item{ggtheme}{Plot theme. By default "ggplot2::theme_bw()".}

\item{data}{A data frame.}
}
\value{
A barplot made with ggplot.
}
\description{
Barplot for a categorical variable.
}
\examples{
agbarplotuni(df0 = iris, var_name = "Species")

}
\author{
Alfonso Garmendia (Universitat Politècnica de València)
}
