# Supplementary material for: Effect of temperature on pollen germination for several Rosaceae species: influence of freezing conservation time on germination patterns
Source: PeerJ. 2019 Dec 11;7:e8195. doi: 10.7717/peerj.8195 (PMC6911343; doi:10.7717/peerj.8195)
Supplement: Supplemental Information 1 — Data and statistical analysis for pollen germination percentages, average pollen tube length and maximum pollen tube length. [file peerj-07-8195-s001.zip › README.md]

# Rosaceae pollen

Effect of tenperature in the growth of pollen tubes on different Rosaceae species. 

## Protocol

Most analyses for article are in **03_Polen-rosaceas-articulo.Rmd**.

**04_Articulo-fig-germ-temp-block-sps** makes figures with several figures together. 

## Repository

git clone https://algarsal@bitbucket.org/alfonsogar/2018_r_pollination-rosaceae-temperature.git
