# Supplementary material for: Effect of temperature on pollen germination for several Rosaceae species: influence of freezing conservation time on germination patterns
Source: PeerJ. 2019 Dec 11;7:e8195. doi: 10.7717/peerj.8195 (PMC6911343; doi:10.7717/peerj.8195)
Supplement: Supplemental Information 1 — Data and statistical analysis for pollen germination percentages, average pollen tube length and maximum pollen tube length. [file peerj-07-8195-s001.zip › data/csv/polen-rosaceas-temperatura_UTF-8.csv]

date	specie	code	block	rep	temperature	n_grains	n_germinated	media_long	max_long	observ
2018-05-18	Cydonia oblonga	Cob	1	1	5	11	1	2	1
2018-05-18	Cydonia oblonga	Cob	1	2	5	19	2	1.25	1
2018-05-18	Cydonia oblonga	Cob	1	3	5	51	6	1	2
2018-05-18	Eriobotrya japonica	Eja	1	1	5	28	1	1	2
2018-05-18	Eriobotrya japonica	Eja	1	2	5	52	2	1	1.5
2018-05-18	Eriobotrya japonica	Eja	1	3	5	69	4	1.25	1
2018-05-18	Malus sylvestris	Msy	1	1	5	50	5	2.1	4
2018-05-18	Malus sylvestris	Msy	1	2	5	41	2	1.5	1.5
2018-05-18	Malus sylvestris	Msy	1	3	5	68	3	2.17	4
2018-05-18	Pyrus communis	Pyco	1	1	5	77	1	1.5	1.5
2018-05-18	Pyrus communis	Pyco	1	2	5	91	1	2	2
2018-05-18	Pyrus communis	Pyco	1	3	5	83	2	1	1
2018-05-18	Prunus avium	Pav	1	1	5	114	3	2.33	5
2018-05-18	Prunus avium	Pav	1	2	5	102	3	1	1
2018-05-18	Prunus avium	Pav	1	3	5	114	4	1.12	1.5
2018-05-18	Prunus cerasifera	Pce	1	1	5	28	1	1	1
2018-05-18	Prunus cerasifera	Pce	1	2	5	36	1	1.5	1.5
2018-05-18	Prunus cerasifera	Pce	1	3	5	37	0	0	0
2018-05-18	Prunus domestica	Pdo	1	1	5	24	1	1	1
2018-05-18	Prunus domestica	Pdo	1	2	5	15	0	0	0
2018-05-18	Prunus domestica	Pdo	1	3	5	11	2	1	1
2018-05-18	Prunus dulcis	Pdu	1	1	5	23	2	1.75	2
2018-05-18	Prunus dulcis	Pdu	1	2	5	26	2	1.5	2
2018-05-18	Prunus dulcis	Pdu	1	3	5	29	2	1	1
2018-05-18	Prunus persica	Ppe	1	1	5	90	2	1	1
2018-05-18	Prunus persica	Ppe	1	2	5	80	3	1	1
2018-05-18	Prunus persica	Ppe	1	3	5	65	4	1	1
2018-05-21	Cydonia oblonga	Cob	1	1	10	9	2	1	1
2018-05-21	Cydonia oblonga	Cob	1	2	10	4	1	1.5	1.5
2018-05-21	Cydonia oblonga	Cob	1	3	10	7	1	1	1
2018-05-21	Eriobotrya japonica	Eja	1	1	10	15	2	3	5
2018-05-21	Eriobotrya japonica	Eja	1	2	10	20	2	1	1
2018-05-21	Eriobotrya japonica	Eja	1	3	10	31	3	1.33	2
2018-05-21	Malus sylvestris	Msy	1	1	10	32	2	1.5	2
2018-05-21	Malus sylvestris	Msy	1	2	10	21	2	5	6
2018-05-21	Malus sylvestris	Msy	1	3	10	28	2	2.5	3
2018-05-21	Pyrus communis	Pyco	1	1	10	64	4	1	1
2018-05-21	Pyrus communis	Pyco	1	2	10	59	3	1.33	2
2018-05-21	Pyrus communis	Pyco	1	3	10	70	4	1.5	2
2018-05-21	Prunus avium	Pav	1	1	10	50	5	1.2	1.5
2018-05-21	Prunus avium	Pav	1	2	10	66	6	1.25	1.5
2018-05-21	Prunus avium	Pav	1	3	10	83	7	1.21	2
2018-05-21	Prunus cerasifera	Pce	1	1	10	44	4	1.25	2
2018-05-21	Prunus cerasifera	Pce	1	2	10	36	4	1.25	2
2018-05-21	Prunus cerasifera	Pce	1	3	10	47	5	1.3	2
2018-05-21	Prunus domestica	Pdo	1	1	10	14	0	0	0
2018-05-21	Prunus domestica	Pdo	1	2	10	20	2	1.25	1.5
2018-05-21	Prunus domestica	Pdo	1	3	10	14	1	1	1
2018-05-21	Prunus dulcis	Pdu	1	1	10	16	2	1.25	1.5
2018-05-21	Prunus dulcis	Pdu	1	2	10	23	3	1.33	2
2018-05-21	Prunus dulcis	Pdu	1	3	10	17	3	1.33	1.5
2018-05-21	Prunus persica	Ppe	1	1	10	98	5	1.6	2
2018-05-21	Prunus persica	Ppe	1	2	10	88	4	1.12	1.5
2018-05-21	Prunus persica	Ppe	1	3	10	79	5	1.8	4
2018-05-28	Cydonia oblonga	Cob	1	1	15	13	2	1	2
2018-05-28	Cydonia oblonga	Cob	1	2	15	18	3	1.67	2
2018-05-28	Cydonia oblonga	Cob	1	3	15	23	4	1.5	1.5
2018-05-28	Eriobotrya japonica	Eja	1	1	15	13	3	1.33	1
2018-05-28	Eriobotrya japonica	Eja	1	2	15	18	3	1.33	3
2018-05-28	Eriobotrya japonica	Eja	1	3	15	14	2	1.25	2
2018-05-28	Malus sylvestris	Msy	1	1	15	44	6	1.67	3
2018-05-28	Malus sylvestris	Msy	1	2	15	48	6	2.5	5
2018-05-28	Malus sylvestris	Msy	1	3	15	56	7	1.43	2
2018-05-28	Pyrus communis	Pyco	1	1	15	64	7	1.43	2
2018-05-28	Pyrus communis	Pyco	1	2	15	60	6	1.67	3
2018-05-28	Pyrus communis	Pyco	1	3	15	58	5	1.6	2
2018-05-28	Prunus avium	Pav	1	1	15	50	7	2.43	6
2018-05-28	Prunus avium	Pav	1	2	15	65	8	1.75	4
2018-05-28	Prunus avium	Pav	1	3	15	64	9	2	5
2018-05-28	Prunus cerasifera	Pce	1	1	15	44	4	1.5	2
2018-05-28	Prunus cerasifera	Pce	1	2	15	51	6	1.67	2
2018-05-28	Prunus cerasifera	Pce	1	3	15	44	5	1.4	2
2018-05-28	Prunus domestica	Pdo	1	1	15	26	3	1.67	2
2018-05-28	Prunus domestica	Pdo	1	2	15	32	3	1.67	2
2018-05-28	Prunus domestica	Pdo	1	3	15	47	4	1.75	3
2018-05-28	Prunus dulcis	Pdu	1	1	15	21	4	1.75	3
2018-05-28	Prunus dulcis	Pdu	1	2	15	15	3	1.67	2
2018-05-28	Prunus dulcis	Pdu	1	3	15	10	3	1.33	3
2018-05-28	Prunus persica	Ppe	1	1	15	48	4	1.75	2
2018-05-28	Prunus persica	Ppe	1	2	15	60	5	1.6	2
2018-05-28	Prunus persica	Ppe	1	3	15	36	4	2.25	5
2018-06-01	Cydonia oblonga	Cob	1	1	20	20	8	2.5	3
2018-06-01	Cydonia oblonga	Cob	1	2	20	47	17	2	3
2018-06-01	Cydonia oblonga	Cob	1	3	20	51	22	2.25	3
2018-06-01	Eriobotrya japonica	Eja	1	1	20	19	6	2.33	3
2018-06-01	Eriobotrya japonica	Eja	1	2	20	23	7	2.4	3
2018-06-01	Eriobotrya japonica	Eja	1	3	20	28	7	1.75	2
2018-06-01	Malus sylvestris	Msy	1	1	20	49	16	1.8	3
2018-06-01	Malus sylvestris	Msy	1	2	20	38	20	2.5	3
2018-06-01	Malus sylvestris	Msy	1	3	20	55	22	2.33	3
2018-06-01	Pyrus communis	Pyco	1	1	20	44	18	2.75	4
2018-06-01	Pyrus communis	Pyco	1	2	20	27	11	2.2	3
2018-06-01	Pyrus communis	Pyco	1	3	20	33	14	2	3
2018-06-01	Prunus avium	Pav	1	1	20	31	14	2.33	4
2018-06-01	Prunus avium	Pav	1	2	20	28	15	2	3
2018-06-01	Prunus avium	Pav	1	3	20	32	16	2.5	4
2018-06-01	Prunus cerasifera	Pce	1	1	20	10	2	1	2
2018-06-01	Prunus cerasifera	Pce	1	2	20	25	5	1.33	2
2018-06-01	Prunus cerasifera	Pce	1	3	20	12	3	1	2
2018-06-01	Prunus domestica	Pdo	1	1	20	18	4	1.5	3
2018-06-01	Prunus domestica	Pdo	1	2	20	37	12	1.75	3
2018-06-01	Prunus domestica	Pdo	1	3	20	17	7	2.8	4
2018-06-01	Prunus dulcis	Pdu	1	1	20	26	14	2	3
2018-06-01	Prunus dulcis	Pdu	1	2	20	14	6	1.75	3
2018-06-01	Prunus dulcis	Pdu	1	3	20	20	11	2.2	3
2018-06-01	Prunus persica	Ppe	1	1	20	39	16	2	3
2018-06-01	Prunus persica	Ppe	1	2	20	13	4	1.5	3
2018-06-01	Prunus persica	Ppe	1	3	20	26	15	3	5
2018-06-12	Cydonia oblonga	Cob	1	1	25	21	8	1.64	2
2018-06-12	Cydonia oblonga	Cob	1	2	25	16	6	2.42	3
2018-06-12	Cydonia oblonga	Cob	1	3	25	24	13	2.7	4
2018-06-12	Eriobotrya japonica	Eja	1	1	25	45	26	2.45	4
2018-06-12	Eriobotrya japonica	Eja	1	2	25	53	23	2.4	3
2018-06-12	Eriobotrya japonica	Eja	1	3	25	21	12	2.1	3
2018-06-12	Malus sylvestris	Msy	1	1	25	12	5	2.4	3
2018-06-12	Malus sylvestris	Msy	1	2	25	29	17	2.5	4
2018-06-12	Malus sylvestris	Msy	1	3	25	16	9	2.33	4
2018-06-12	Pyrus communis	Pyco	1	1	25	37	20	2.7	4
2018-06-12	Pyrus communis	Pyco	1	2	25	48	17	2.6	3
2018-06-12	Pyrus communis	Pyco	1	3	25	63	25	2.5	3
2018-06-12	Prunus avium	Pav	1	1	25	20	10	1.8	3
2018-06-12	Prunus avium	Pav	1	2	25	13	8	2	3
2018-06-12	Prunus avium	Pav	1	3	25	24	11	2	3
2018-06-12	Prunus cerasifera	Pce	1	1	25	26	9	1.67	2
2018-06-12	Prunus cerasifera	Pce	1	2	25	61	26	2.1	3
2018-06-12	Prunus cerasifera	Pce	1	3	25	27	10	2.3	3
2018-06-12	Prunus domestica	Pdo	1	1	25	18	7	1.71	2
2018-06-12	Prunus domestica	Pdo	1	2	25	24	5	2.1	2
2018-06-12	Prunus domestica	Pdo	1	3	25	30	8	2	3
2018-06-12	Prunus dulcis	Pdu	1	1	25	16	7	2.43	4
2018-06-12	Prunus dulcis	Pdu	1	2	25	22	7	2.14	3
2018-06-12	Prunus dulcis	Pdu	1	3	25	31	11	2.5	3
2018-06-12	Prunus persica	Ppe	1	1	25	6	2	1.5	2
2018-06-12	Prunus persica	Ppe	1	2	25	22	6	1.83	2
2018-06-12	Prunus persica	Ppe	1	3	25	35	12	2.1	4
2018-06-15	Cydonia oblonga	Cob	1	1	30	27	13	2.3	3
2018-06-15	Cydonia oblonga	Cob	1	2	30	32	13	2.2	3
2018-06-15	Cydonia oblonga	Cob	1	3	30	40	17	2.3	4
2018-06-15	Eriobotrya japonica	Eja	1	1	30	29	13	2	1
2018-06-15	Eriobotrya japonica	Eja	1	2	30	41	21	2.6	4
2018-06-15	Eriobotrya japonica	Eja	1	3	30	43	24	2.4	3
2018-06-15	Malus sylvestris	Msy	1	1	30	22	8	1.38	2
2018-06-15	Malus sylvestris	Msy	1	2	30	43	15	2	3
2018-06-15	Malus sylvestris	Msy	1	3	30	52	18	2.4	3
2018-06-15	Pyrus communis	Pyco	1	1	30	38	18	2.5	4
2018-06-15	Pyrus communis	Pyco	1	2	30	71	29	2.5	3
2018-06-15	Pyrus communis	Pyco	1	3	30	46	18	2.3	3
2018-06-15	Prunus avium	Pav	1	1	30	34	14	2.2	3
2018-06-15	Prunus avium	Pav	1	2	30	54	34	2.7	3
2018-06-15	Prunus avium	Pav	1	3	30	38	15	2.2	3
2018-06-15	Prunus cerasifera	Pce	1	1	30	24	11	1.9	2
2018-06-15	Prunus cerasifera	Pce	1	2	30	25	10	2.8	4
2018-06-15	Prunus cerasifera	Pce	1	3	30	24	10	2.3	3
2018-06-15	Prunus domestica	Pdo	1	1	30	22	8	1.8	2
2018-06-15	Prunus domestica	Pdo	1	2	30	8	3	1.67	2
2018-06-15	Prunus domestica	Pdo	1	3	30	24	9	2.22	3
2018-06-15	Prunus dulcis	Pdu	1	1	30	36	13	2.1	2
2018-06-15	Prunus dulcis	Pdu	1	2	30	36	14	1.8	2
2018-06-15	Prunus dulcis	Pdu	1	3	30	47	22	2.6	3
2018-06-15	Prunus persica	Ppe	1	1	30	32	15	2.2	3
2018-06-15	Prunus persica	Ppe	1	2	30	57	28	1.7	2
2018-06-15	Prunus persica	Ppe	1	3	30	39	22	2.6	4
2018-06-18	Cydonia oblonga	Cob	2	1	5	13	1	2	2
2018-06-18	Cydonia oblonga	Cob	2	2	5	17	2	1.5	2
2018-06-18	Cydonia oblonga	Cob	2	3	5	22	2	1.75	2
2018-06-18	Eriobotrya japonica	Eja	2	1	5	27	1	1	2
2018-06-18	Eriobotrya japonica	Eja	2	2	5	23	2	1.5	2
2018-06-18	Eriobotrya japonica	Eja	2	3	5	43	2	2	2
2018-06-18	Malus sylvestris	Msy	2	1	5	52	4	1.75	2
2018-06-18	Malus sylvestris	Msy	2	2	5	19	1	1	2
2018-06-18	Malus sylvestris	Msy	2	3	5	33	1	1.5	2
2018-06-18	Pyrus communis	Pyco	2	1	5	45	2	1.5	3
2018-06-18	Pyrus communis	Pyco	2	2	5	28	2	1	2
2018-06-18	Pyrus communis	Pyco	2	3	5	56	3	1.33	2
2018-06-18	Prunus avium	Pav	2	1	5	17	0	0	0
2018-06-18	Prunus avium	Pav	2	2	5	42	2	1	1.5
2018-06-18	Prunus avium	Pav	2	3	5	0	0	0	0
2018-06-18	Prunus cerasifera	Pce	2	1	5	11	0	0	0
2018-06-18	Prunus cerasifera	Pce	2	2	5	14	0	0	0
2018-06-18	Prunus cerasifera	Pce	2	3	5	56	2	1	1.5
2018-06-18	Prunus domestica	Pdo	2	1	5	17	0	0	0
2018-06-18	Prunus domestica	Pdo	2	2	5	1	0	0	0
2018-06-18	Prunus domestica	Pdo	2	3	5	31	1	1	1.5
2018-06-18	Prunus dulcis	Pdu	2	1	5	46	4	2	3
2018-06-18	Prunus dulcis	Pdu	2	2	5	67	5	1.4	2
2018-06-18	Prunus dulcis	Pdu	2	3	5	42	4	1	2
2018-06-18	Prunus persica	Ppe	2	1	5	178	4	2.25	4
2018-06-18	Prunus persica	Ppe	2	2	5	38	1	1	2
2018-06-18	Prunus persica	Ppe	2	3	5	136	4	1.75	2
2018-06-22	Cydonia oblonga	Cob	2	1	10	37	4	2	4
2018-06-22	Cydonia oblonga	Cob	2	2	10	42	3	1.33	2
2018-06-22	Cydonia oblonga	Cob	2	3	10	28	2	1	2
2018-06-22	Eriobotrya japonica	Eja	2	1	10	26	2	1	2
2018-06-22	Eriobotrya japonica	Eja	2	2	10	44	3	1.33	3
2018-06-22	Eriobotrya japonica	Eja	2	3	10	51	4	1.13	2
2018-06-22	Malus sylvestris	Msy	2	1	10	90	11	2.8	5
2018-06-22	Malus sylvestris	Msy	2	2	10	74	13	2.2	4
2018-06-22	Malus sylvestris	Msy	2	3	10	83	11	3.15	5
2018-06-22	Pyrus communis	Pyco	2	1	10	42	4	1.25	2
2018-06-22	Pyrus communis	Pyco	2	2	10	45	3	1.33	3
2018-06-22	Pyrus communis	Pyco	2	3	10	61	5	1.3	3
2018-06-22	Prunus avium	Pav	2	1	10	56	1	2	3
2018-06-22	Prunus avium	Pav	2	2	10	32	4	1.75	3
2018-06-22	Prunus avium	Pav	2	3	10	57	5	2.67	4
2018-06-22	Prunus cerasifera	Pce	2	1	10	16	2	1.5	3
2018-06-22	Prunus cerasifera	Pce	2	2	10	10	0	0	0
2018-06-22	Prunus cerasifera	Pce	2	3	10	52	3	1.67	4
2018-06-22	Prunus domestica	Pdo	2	1	10	11	1	1	2
2018-06-22	Prunus domestica	Pdo	2	2	10	21	1	1	2
2018-06-22	Prunus domestica	Pdo	2	3	10	19	3	1.33	3
2018-06-22	Prunus dulcis	Pdu	2	1	10	56	2	1	2
2018-06-22	Prunus dulcis	Pdu	2	2	10	72	7	1.57	3
2018-06-22	Prunus dulcis	Pdu	2	3	10	25	5	1.67	3
2018-06-22	Prunus persica	Ppe	2	1	10	133	12	1.8	5
2018-06-22	Prunus persica	Ppe	2	2	10	88	6	1.83	3
2018-06-22	Prunus persica	Ppe	2	3	10	35	5	1.4	2
2018-09-17	Cydonia oblonga	Cob	2	1	15	6	1	0.5	0.5
2018-09-17	Cydonia oblonga	Cob	2	2	15	9	2	1	1
2018-09-17	Cydonia oblonga	Cob	2	3	15	8	2	0.75	1
2018-09-17	Eriobotrya japonica	Eja	2	1	15	4	1	0.5	0.5
2018-09-17	Eriobotrya japonica	Eja	2	2	15	16	5	0.86	1
2018-09-17	Eriobotrya japonica	Eja	2	3	15	1	0	0	0
2018-09-17	Malus sylvestris	Msy	2	1	15	14	4	1	1
2018-09-17	Malus sylvestris	Msy	2	2	15	22	5	1.4	1.5
2018-09-17	Malus sylvestris	Msy	2	3	15	12	3	1	1
2018-09-17	Pyrus communis	Pyco	2	1	15	23	5	0.9	1.5
2018-09-17	Pyrus communis	Pyco	2	2	15	35	7	0.86	1
2018-09-17	Pyrus communis	Pyco	2	3	15	37	8	0.81	1
2018-09-17	Prunus avium	Pav	2	1	15	12	5	0.9	1
2018-09-17	Prunus avium	Pav	2	2	15	12	4	0.75	1
2018-09-17	Prunus avium	Pav	2	3	15	19	5	1.1	1.5
2018-09-17	Prunus cerasifera	Pce	2	1	15	10	3	0.5	1
2018-09-17	Prunus cerasifera	Pce	2	2	15	28	7	1	1.5
2018-09-17	Prunus cerasifera	Pce	2	3	15	8	1	0.5	0.5
2018-09-17	Prunus domestica	Pdo	2	1	15	30	1	1.5	1.5
2018-09-17	Prunus domestica	Pdo	2	2	15	15	1	0.5	0.5
2018-09-17	Prunus domestica	Pdo	2	3	15	25	1	1.5	1.5
2018-09-17	Prunus dulcis	Pdu	2	1	15	13	4	1.25	1.5
2018-09-17	Prunus dulcis	Pdu	2	2	15	14	5	0.9	1.5
2018-09-17	Prunus dulcis	Pdu	2	3	15	10	1	0.5	0.5
2018-09-17	Prunus persica	Ppe	2	1	15	69	8	1.12	1.5
2018-09-17	Prunus persica	Ppe	2	2	15	40	3	1	1
2018-09-17	Prunus persica	Ppe	2	3	15	42	5	0.9	1.5
2018-09-21	Cydonia oblonga	Cob	2	1	20	5	2	0.5	0.5
2018-09-21	Cydonia oblonga	Cob	2	2	20	7	2	1	1
2018-09-21	Cydonia oblonga	Cob	2	3	20	13	3	1	1.5
2018-09-21	Eriobotrya japonica	Eja	2	1	20	21	6	1	1
2018-09-21	Eriobotrya japonica	Eja	2	2	20	12	4	1.25	1.5
2018-09-21	Eriobotrya japonica	Eja	2	3	20	10	2	1	1.5
2018-09-21	Malus sylvestris	Msy	2	1	20	10	4	1	1
2018-09-21	Malus sylvestris	Msy	2	2	20	5	2	0.5	0.5
2018-09-21	Malus sylvestris	Msy	2	3	20	13	5	1	1.5
2018-09-21	Pyrus communis	Pyco	2	1	20	68	33	1.2	1.5
2018-09-21	Pyrus communis	Pyco	2	2	20	110	51	1	2
2018-09-21	Pyrus communis	Pyco	2	3	20	64	28	2	4
2018-09-21	Prunus avium	Pav	2	1	20	15	6	1	1.5
2018-09-21	Prunus avium	Pav	2	2	20	26	6	0.75	1.5
2018-09-21	Prunus avium	Pav	2	3	20	38	13	0.9	1
2018-09-21	Prunus cerasifera	Pce	2	1	20	2	1	0.5	0.5
2018-09-21	Prunus cerasifera	Pce	2	2	20	10	3	1	1
2018-09-21	Prunus cerasifera	Pce	2	3	20	18	5	1.5	2
2018-09-21	Prunus domestica	Pdo	2	1	20	5	1	1	1
2018-09-21	Prunus domestica	Pdo	2	2	20	8	3	0.83	1
2018-09-21	Prunus domestica	Pdo	2	3	20	50	10	1.1	1.5
2018-09-21	Prunus dulcis	Pdu	2	1	20	18	5	1	1
2018-09-21	Prunus dulcis	Pdu	2	2	20	14	6	1.08	1.5
2018-09-21	Prunus dulcis	Pdu	2	3	20	21	4	1.75	2
2018-09-21	Prunus persica	Ppe	2	1	20	10	4	1	1.5
2018-09-21	Prunus persica	Ppe	2	2	20	54	7	1.5	2
2018-09-21	Prunus persica	Ppe	2	3	20	11	3	1	1.5
2018-10-26	Cydonia oblonga	Cob	2	1	25	1	0	0	0
2018-10-26	Cydonia oblonga	Cob	2	2	25	3	0	0	0
2018-10-26	Cydonia oblonga	Cob	2	3	25	0	0	0	0
2018-10-26	Eriobotrya japonica	Eja	2	1	25	10	1	1	1
2018-10-26	Eriobotrya japonica	Eja	2	2	25	12	1	1.5	1.5
2018-10-26	Eriobotrya japonica	Eja	2	3	25	3	0	0	0
2018-10-26	Malus sylvestris	Msy	2	1	25	5	1	1	1
2018-10-26	Malus sylvestris	Msy	2	2	25	3	2	1.5	2
2018-10-26	Malus sylvestris	Msy	2	3	25	2	0	0	0
2018-10-26	Pyrus communis	Pyco	2	1	25	31	3	1	1
2018-10-26	Pyrus communis	Pyco	2	2	25	19	2	1	1
2018-10-26	Pyrus communis	Pyco	2	3	25	23	2	1.5	2
2018-10-26	Prunus avium	Pav	2	1	25	30	4	1.5	2
2018-10-26	Prunus avium	Pav	2	2	25	7	1	1	1
2018-10-26	Prunus avium	Pav	2	3	25	8	1	1	1
2018-10-26	Prunus cerasifera	Pce	2	1	25	5	1	1	1
2018-10-26	Prunus cerasifera	Pce	2	2	25	2	0	0	0
2018-10-26	Prunus cerasifera	Pce	2	3	25	5	1	1	1
2018-10-26	Prunus domestica	Pdo	2	1	25	13	2	1.5	2
2018-10-26	Prunus domestica	Pdo	2	2	25	11	1	1	1
2018-10-26	Prunus domestica	Pdo	2	3	25	5	0	0	0
2018-10-26	Prunus dulcis	Pdu	2	1	25	25	3	1.33	2
2018-10-26	Prunus dulcis	Pdu	2	2	25	35	2	1.5	2
2018-10-26	Prunus dulcis	Pdu	2	3	25	17	2	1	1
2018-10-26	Prunus persica	Ppe	2	1	25	6	1	1	1
2018-10-26	Prunus persica	Ppe	2	2	25	87	3	1.33	2
2018-10-26	Prunus persica	Ppe	2	3	25	62	3	1.67	2
2018-11-08	Cydonia oblonga	Cob	2	1	30	4	0	0	0
2018-11-08	Cydonia oblonga	Cob	2	2	30	5	0	0	0
2018-11-08	Cydonia oblonga	Cob	2	3	30	0	0	0	0
2018-11-08	Eriobotrya japonica	Eja	2	1	30	10	0	0	0
2018-11-08	Eriobotrya japonica	Eja	2	2	30	14	1	1	1
2018-11-08	Eriobotrya japonica	Eja	2	3	30	19	1	1	1
2018-11-08	Malus sylvestris	Msy	2	1	30	45	3	2	4
2018-11-08	Malus sylvestris	Msy	2	2	30	22	2	1	1
2018-11-08	Malus sylvestris	Msy	2	3	30	19	2	2.5	4
2018-11-08	Pyrus communis	Pyco	2	1	30	20	1	1	1
2018-11-08	Pyrus communis	Pyco	2	2	30	28	2	1.5	2
2018-11-08	Pyrus communis	Pyco	2	3	30	17	1	1.5	1.5
2018-11-08	Prunus avium	Pav	2	1	30	8	1	1	1
2018-11-08	Prunus avium	Pav	2	2	30	5	0	0	0
2018-11-08	Prunus avium	Pav	2	3	30	12	1	1	1
2018-11-08	Prunus cerasifera	Pce	2	1	30	3	2	1	1
2018-11-08	Prunus cerasifera	Pce	2	2	30	6	2	1	1
2018-11-08	Prunus cerasifera	Pce	2	3	30	4	2	1	1
2018-11-08	Prunus domestica	Pdo	2	1	30	14	1	1	1
2018-11-08	Prunus domestica	Pdo	2	2	30	7	0	0	0
2018-11-08	Prunus domestica	Pdo	2	3	30	12	1	1.5	1.5
2018-11-08	Prunus dulcis	Pdu	2	1	30	51	2	1.5	2
2018-11-08	Prunus dulcis	Pdu	2	2	30	22	1	1	1
2018-11-08	Prunus dulcis	Pdu	2	3	30	12	0	0	0
2018-11-08	Prunus persica	Ppe	2	1	30	17	1	1	1
2018-11-08	Prunus persica	Ppe	2	2	30	8	0	0	0
2018-11-08	Prunus persica	Ppe	2	3	30	25	0	0	0
2018-11-19	Cydonia oblonga	Cob	3	1	5	13	0	0	0
2018-11-19	Cydonia oblonga	Cob	3	2	5	11	1	1	1
2018-11-19	Cydonia oblonga	Cob	3	3	5	0	0	0	0
2018-11-19	Eriobotrya japonica	Eja	3	1	5	24	2	1.25	1.5
2018-11-19	Eriobotrya japonica	Eja	3	2	5	29	3	1.17	1.5
2018-11-19	Eriobotrya japonica	Eja	3	3	5	17	1	1	1
2018-11-19	Malus sylvestris	Msy	3	1	5	37	3	1	1.5
2018-11-19	Malus sylvestris	Msy	3	2	5	44	4	0.87	1
2018-11-19	Malus sylvestris	Msy	3	3	5	18	1	1	1
2018-11-19	Pyrus communis	Pyco	3	1	5	127	6	0.75	1
2018-11-19	Pyrus communis	Pyco	3	2	5	89	4	0.62	1
2018-11-19	Pyrus communis	Pyco	3	3	5	81	5	0.9	1.5
2018-11-19	Prunus avium	Pav	3	1	5	13	0	0	0
2018-11-19	Prunus avium	Pav	3	2	5	8	1	1	1
2018-11-19	Prunus avium	Pav	3	3	5	27	2	1	1
2018-11-19	Prunus cerasifera	Pce	3	1	5	3	0	0	0
2018-11-19	Prunus cerasifera	Pce	3	2	5	14	1	1	1
2018-11-19	Prunus cerasifera	Pce	3	3	5	4	0	0	0
2018-11-19	Prunus domestica	Pdo	3	1	5	17	1	1	1
2018-11-19	Prunus domestica	Pdo	3	2	5	21	0	0	0
2018-11-19	Prunus domestica	Pdo	3	3	5	8	1	1	1
2018-11-19	Prunus dulcis	Pdu	3	1	5	4	1	1	1
2018-11-19	Prunus dulcis	Pdu	3	2	5	3	0	0	0
2018-11-19	Prunus dulcis	Pdu	3	3	5	8	1	1	1
2018-11-19	Prunus persica	Ppe	3	1	5	21	1	1	1
2018-11-19	Prunus persica	Ppe	3	2	5	37	2	1	1
2018-11-19	Prunus persica	Ppe	3	3	5	30	1	1	1
2018-11-23	Cydonia oblonga	Cob	3	1	10	7	2	1.5	2
2018-11-23	Cydonia oblonga	Cob	3	2	10	10	2	1	1
2018-11-23	Cydonia oblonga	Cob	3	3	10	2	1	2	2
2018-11-23	Eriobotrya japonica	Eja	3	1	10	19	3	1.33	2
2018-11-23	Eriobotrya japonica	Eja	3	2	10	12	3	2	4
2018-11-23	Eriobotrya japonica	Eja	3	3	10	17	4	1.5	2
2018-11-23	Malus sylvestris	Msy	3	1	10	19	4	1.25	2
2018-11-23	Malus sylvestris	Msy	3	2	10	15	3	2	3
2018-11-23	Malus sylvestris	Msy	3	3	10	22	6	1.5	4
2018-11-23	Pyrus communis	Pyco	3	1	10	25	3	1.67	3
2018-11-23	Pyrus communis	Pyco	3	2	10	54	12	1.17	3
2018-11-23	Pyrus communis	Pyco	3	3	10	49	7	1.57	3
2018-11-23	Prunus avium	Pav	3	1	10	30	5	1.8	3
2018-11-23	Prunus avium	Pav	3	2	10	20	5	1.4	2
2018-11-23	Prunus avium	Pav	3	3	10	11	3	1.67	2
2018-11-23	Prunus cerasifera	Pce	3	1	10	10	1	1	1
2018-11-23	Prunus cerasifera	Pce	3	2	10	0	0	0	0
2018-11-23	Prunus cerasifera	Pce	3	3	10	6	1	1	1
2018-11-23	Prunus domestica	Pdo	3	1	10	21	2	2	2
2018-11-23	Prunus domestica	Pdo	3	2	10	43	8	1.87	3
2018-11-23	Prunus domestica	Pdo	3	3	10	5	2	1.5	2
2018-11-23	Prunus dulcis	Pdu	3	1	10	11	4	1.5	2
2018-11-23	Prunus dulcis	Pdu	3	2	10	13	5	1.8	3
2018-11-23	Prunus dulcis	Pdu	3	3	10	5	2	1.5	2
2018-11-23	Prunus persica	Ppe	3	1	10	11	4	1.75	2
2018-11-23	Prunus persica	Ppe	3	2	10	8	3	1.67	2
2018-11-23	Prunus persica	Ppe	3	3	10	4	1	2	2
2018-11-26	Cydonia oblonga	Cob	3	1	15	3	2	1	1
2018-11-26	Cydonia oblonga	Cob	3	2	15	4	1	0.5	0.5
2018-11-26	Cydonia oblonga	Cob	3	3	15	10	2	0.75	1
2018-11-26	Eriobotrya japonica	Eja	3	1	15	0	0	0	0	No se vieron granos ni tubos
2018-11-26	Eriobotrya japonica	Eja	3	2	15	0	0	0	0	No se vieron granos ni tubos
2018-11-26	Eriobotrya japonica	Eja	3	3	15	0	0	0	0	No se vieron granos ni tubos
2018-11-26	Malus sylvestris	Msy	3	1	15	4	4	1.25	2
2018-11-26	Malus sylvestris	Msy	3	2	15	5	5	1	1
2018-11-26	Malus sylvestris	Msy	3	3	15	6	6	1.33	2
2018-11-26	Pyrus communis	Pyco	3	1	15	11	4	0.75	1
2018-11-26	Pyrus communis	Pyco	3	2	15	68	11	0.9	1.5
2018-11-26	Pyrus communis	Pyco	3	3	15	5	2	0.5	0.5
2018-11-26	Prunus avium	Pav	3	1	15	12	4	1.25	2
2018-11-26	Prunus avium	Pav	3	2	15	6	2	1.5	2
2018-11-26	Prunus avium	Pav	3	3	15	13	4	1	1
2018-11-26	Prunus cerasifera	Pce	3	1	15	5	2	1.5	2
2018-11-26	Prunus cerasifera	Pce	3	2	15	3	1	1	1
2018-11-26	Prunus cerasifera	Pce	3	3	15	4	2	1	1
2018-11-26	Prunus domestica	Pdo	3	1	15	14	3	1	1
2018-11-26	Prunus domestica	Pdo	3	2	15	10	2	1	1
2018-11-26	Prunus domestica	Pdo	3	3	15	20	4	0.62	1
2018-11-26	Prunus dulcis	Pdu	3	1	15	12	5	2.6	5
2018-11-26	Prunus dulcis	Pdu	3	2	15	28	10	1.7	6
2018-11-26	Prunus dulcis	Pdu	3	3	15	25	7	1.14	2
2018-11-26	Prunus persica	Ppe	3	1	15	10	3	1.66	2
2018-11-26	Prunus persica	Ppe	3	2	15	7	2	1	1
2018-11-26	Prunus persica	Ppe	3	3	15	8	3	1	1
2018-11-30	Cydonia oblonga	Cob	3	1	20	1	1	1	1
2018-11-30	Cydonia oblonga	Cob	3	2	20	5	5	1.4	2
2018-11-30	Cydonia oblonga	Cob	3	3	20	2	1	1	1
2018-11-30	Eriobotrya japonica	Eja	3	1	20	0	0	0	0	No se vieron granos ni tubos
2018-11-30	Eriobotrya japonica	Eja	3	2	20	0	0	0	0	No se vieron granos ni tubos
2018-11-30	Eriobotrya japonica	Eja	3	3	20	0	0	0	0	No se vieron granos ni tubos
2018-11-30	Malus sylvestris	Msy	3	1	20	13	4	1.75	3
2018-11-30	Malus sylvestris	Msy	3	2	20	10	3	1.67	2
2018-11-30	Malus sylvestris	Msy	3	3	20	8	2	2	3
2018-11-30	Pyrus communis	Pyco	3	1	20	3	1	0.5	0.5
2018-11-30	Pyrus communis	Pyco	3	2	20	1	0	0	0
2018-11-30	Pyrus communis	Pyco	3	3	20	4	1	0.5	0.5
2018-11-30	Prunus avium	Pav	3	1	20	8	3	1.33	2
2018-11-30	Prunus avium	Pav	3	2	20	12	4	1.87	4
2018-11-30	Prunus avium	Pav	3	3	20	19	6	2	6
2018-11-30	Prunus cerasifera	Pce	3	1	20	12	6	2.17	3
2018-11-30	Prunus cerasifera	Pce	3	2	20	17	6	1.67	3
2018-11-30	Prunus cerasifera	Pce	3	3	20	16	5	1.8	2
2018-11-30	Prunus domestica	Pdo	3	1	20	2	0	0	0
2018-11-30	Prunus domestica	Pdo	3	2	20	3	2	0.5	0.5
2018-11-30	Prunus domestica	Pdo	3	3	20	4	1	1	1
2018-11-30	Prunus dulcis	Pdu	3	1	20	11	3	1.33	2
2018-11-30	Prunus dulcis	Pdu	3	2	20	13	4	1.5	2
2018-11-30	Prunus dulcis	Pdu	3	3	20	5	2	1	1
2018-11-30	Prunus persica	Ppe	3	1	20	21	7	1.57	3
2018-11-30	Prunus persica	Ppe	3	2	20	14	5	1.4	2
2018-11-30	Prunus persica	Ppe	3	3	20	6	2	1.5	2
2018-12-03	Cydonia oblonga	Cob	3	1	25	2	0	0	0
2018-12-03	Cydonia oblonga	Cob	3	2	25	1	0	0	0
2018-12-03	Cydonia oblonga	Cob	3	3	25	0	0	0	0
2018-12-03	Eriobotrya japonica	Eja	3	1	25	3	1	1	1
2018-12-03	Eriobotrya japonica	Eja	3	2	25	2	0	0	0
2018-12-03	Eriobotrya japonica	Eja	3	3	25	2	1	1	1
2018-12-03	Malus sylvestris	Msy	3	1	25	2	0	0	0
2018-12-03	Malus sylvestris	Msy	3	2	25	2	0	0	0
2018-12-03	Malus sylvestris	Msy	3	3	25	3	0	0	0
2018-12-03	Pyrus communis	Pyco	3	1	25	32	1	1	1
2018-12-03	Pyrus communis	Pyco	3	2	25	21	1	1	1
2018-12-03	Pyrus communis	Pyco	3	3	25	3	0	0	0
2018-12-03	Prunus avium	Pav	3	1	25	12	0	0	0
2018-12-03	Prunus avium	Pav	3	2	25	5	0	0	0
2018-12-03	Prunus avium	Pav	3	3	25	0	0	0	0
2018-12-03	Prunus cerasifera	Pce	3	1	25	3	0	0	0
2018-12-03	Prunus cerasifera	Pce	3	2	25	1	0	0	0
2018-12-03	Prunus cerasifera	Pce	3	3	25	3	1	1	1
2018-12-03	Prunus domestica	Pdo	3	1	25	4	0	0	0
2018-12-03	Prunus domestica	Pdo	3	2	25	3	0	0	0
2018-12-03	Prunus domestica	Pdo	3	3	25	1	0	0	0
2018-12-03	Prunus dulcis	Pdu	3	1	25	1	0	0	0
2018-12-03	Prunus dulcis	Pdu	3	2	25	3	0	0	0
2018-12-03	Prunus dulcis	Pdu	3	3	25	1	0	0	0
2018-12-03	Prunus persica	Ppe	3	1	25	18	0	0	0
2018-12-03	Prunus persica	Ppe	3	2	25	37	0	0	0
2018-12-03	Prunus persica	Ppe	3	3	25	44	1	1	1
2018-12-07	Cydonia oblonga	Cob	3	1	30	2	0	0	0
2018-12-07	Cydonia oblonga	Cob	3	2	30	3	0	0	0
2018-12-07	Cydonia oblonga	Cob	3	3	30	0	0	0	0
2018-12-07	Eriobotrya japonica	Eja	3	1	30	2	0	0	0
2018-12-07	Eriobotrya japonica	Eja	3	2	30	0	0	0	0
2018-12-07	Eriobotrya japonica	Eja	3	3	30	6	1	1	1
2018-12-07	Malus sylvestris	Msy	3	1	30	5	0	0	0
2018-12-07	Malus sylvestris	Msy	3	2	30	8	0	0	0
2018-12-07	Malus sylvestris	Msy	3	3	30	1	0	0	0
2018-12-07	Pyrus communis	Pyco	3	1	30	5	0	0	0
2018-12-07	Pyrus communis	Pyco	3	2	30	80	1	1	1
2018-12-07	Pyrus communis	Pyco	3	3	30	43	0	0	0
2018-12-07	Prunus avium	Pav	3	1	30	9	0	0	0
2018-12-07	Prunus avium	Pav	3	2	30	2	0	0	0
2018-12-07	Prunus avium	Pav	3	3	30	3	0	0	0
2018-12-07	Prunus cerasifera	Pce	3	1	30	2	1	1	1
2018-12-07	Prunus cerasifera	Pce	3	2	30	3	1	1	1
2018-12-07	Prunus cerasifera	Pce	3	3	30	1	0	0	0
2018-12-07	Prunus domestica	Pdo	3	1	30	2	0	0	0
2018-12-07	Prunus domestica	Pdo	3	2	30	11	0	0	0
2018-12-07	Prunus domestica	Pdo	3	3	30	12	0	0	0
2018-12-07	Prunus dulcis	Pdu	3	1	30	13	0	0	0
2018-12-07	Prunus dulcis	Pdu	3	2	30	2	0	0	0
2018-12-07	Prunus dulcis	Pdu	3	3	30	2	0	0	0
2018-12-07	Prunus persica	Ppe	3	1	30	10	0	0	0
2018-12-07	Prunus persica	Ppe	3	2	30	5	0	0	0
2018-12-07	Prunus persica	Ppe	3	3	30	0	0	0	0
