# Supplementary material for: Effect of temperature on pollen germination for several Rosaceae species: influence of freezing conservation time on germination patterns
Source: PeerJ. 2019 Dec 11;7:e8195. doi: 10.7717/peerj.8195 (PMC6911343; doi:10.7717/peerj.8195)
Supplement: Supplemental Information 1 — Data and statistical analysis for pollen germination percentages, average pollen tube length and maximum pollen tube length. [file peerj-07-8195-s001.zip › data/csv/polen-rosaceas-temperatura_leyenda_UTF-8.csv]

date	Date for the essay. First day of pollen in the medium.
Specie	Scientific name
Code	Code used
Block	Group of repetitions
Rep	Repetition
Temperature	Temperature in ºC
N_Grains	number of pollen grains evaluated
N_Germinated	from evaluated grains, how many germinated
Media_Long	Mean length of pollen tube in germinated pollen grains (1 = diameter of pollen grain).
Max_Long	Maximum pollen tubes length
Observ	Observations
