# Supplementary material for: Effect of temperature on pollen germination for several Rosaceae species: influence of freezing conservation time on germination patterns
Source: PeerJ. 2019 Dec 11;7:e8195. doi: 10.7717/peerj.8195 (PMC6911343; doi:10.7717/peerj.8195)
Supplement: Supplemental Information 1 — Data and statistical analysis for pollen germination percentages, average pollen tube length and maximum pollen tube length. [file peerj-07-8195-s001.zip › rmd/child_allsp_dotplot_figure.Rmd]

```{r, results='hide'}
#### medias ####
dm <- aggregate(d[[vd]], by = list(mean = d[[iv]],
                                   species = d$specie), FUN = mean)
# dm <- aggregate(d[[vd]], by = list(temperature = d$temperature,
#                                    species = d$specie), FUN = mean)

#### error estandar ####
# se <- function(x) sd(x) / sqrt(length(x))
# 
# dmse <- aggregate(d[[vd]], by = list(temperature = d$temperature,
#                                    species = d$specie), FUN = se)
# names(dmse) <- c("temperature", "species", "mean_long.se", 
#                  "max_long.se", "germ_perc.se" )
# cbind(dm, dmse[3:5])
# rm(dmse, se)

```

```{r, fig.cap=FC}
fn <- fn + 1
FC <- paste0(eval(efn), " Effect of temperature over ", yl,
             ".")

#### plot ####
ggplot(data = dm, aes(x = mean, y = x, 
                     col = species, fill = species)) + 
  geom_point(size = 3) +
  geom_line(aes(x = as.numeric(mean))) + 
  xlab(xl) +
  ylab(yl) +
  theme_bw(base_size = 12)

```
