# Supplementary material for: Effect of temperature on pollen germination for several Rosaceae species: influence of freezing conservation time on germination patterns
Source: PeerJ. 2019 Dec 11;7:e8195. doi: 10.7717/peerj.8195 (PMC6911343; doi:10.7717/peerj.8195)
Supplement: Supplemental Information 1 — Data and statistical analysis for pollen germination percentages, average pollen tube length and maximum pollen tube length. [file peerj-07-8195-s001.zip › rmd/child_facet_figure.Rmd]

#### *`r sp`*

```{r}
#### Calculate means and standar errors ####
d1 <- aggregate(dsp[[sp]][[vd]], 
                by = list(facet = dsp[[sp]][[cv]], 
                          indep = dsp[[sp]][[iv]]), 
                FUN = function(x) c(mean = mean(x),
                                   sd = sd(x),
                                   #computation of the standard error of the mean
                                   se = sd(x)/sqrt(length(x)))
                )

d1 <- cbind(d1[1:2], d1[[3]])  # Fixes the aggregate into a data.frame

d2 <-  # Add number of grains (sample size) to data frame
  aggregate(dsp[[sp]][["n_grains"]], 
                by = list(facet = dsp[[sp]][[cv]], 
                          indep = dsp[[sp]][[iv]]), 
                FUN = "sum")
                
d1 <- data.frame(d1, grains = d2$x)

rm(d2)
```

```{r}
#### Kruskal-Wallis letters ####
kw.bl.letters <- list()
lldsp <-  # number of levels in dsp[[sp]][[cv]]
  length(levels(dsp[[sp]][[cv]]))
# bl <- 2
for (bl in 1:lldsp) {
  b <-  # subset of the block
    dsp[[sp]][dsp[[sp]][[cv]] == levels(dsp[[sp]][[cv]])[bl], ]  
  
  kw <- agricolae::kruskal(b[[vd]], b[[iv]], p.adj = "holm")
  groups <- kw$groups[order(row.names(kw$groups)), ]
  kw.bl.letters[[bl]] <- 
    data.frame(facet = levels(dsp[[sp]][[cv]])[bl],
               indep = row.names(groups),
               kw = as.character(groups$groups), stringsAsFactors = FALSE)
}

kw <- kw.bl.letters[[1]]
for (i in 2:length(levels(dsp[[sp]][[cv]]))) kw <- rbind(kw, kw.bl.letters[[i]])

d1$kw <- kw[order(kw$indep), ]$kw

rm(kw.bl.letters, bl, b, groups, kw)

```


```{r, fig.height=2*lldsp+1, fig.cap=FC}
#### plot facet ####
fn <- fn + 1
FC <- paste0(eval(efn), " Effect of ", xl, " and ", cl, 
            " over ", yl,
            " on *", sp, "*. The letters reppresent significance for the ",
            "Kruskal-Wallis test. ",
            "Error bars express standard error."
             )
maximo <- max(d1$mean + d1$se)
let.heigth1 <- maximo + maximo / 5 # letters heigth in the plot
let.heigth2 <- maximo + maximo / 5  + maximo / 5

ggplot(data = d1,
       aes(x = indep, 
           y = mean, 
           fill = indep)) +
  # ggtitle(sp) + 
  geom_bar(stat = "identity") + 
  geom_errorbar(colour = "black",
                    aes(ymin = mean - se, ymax = mean + se, width = .1)) +
  facet_grid(facet ~ .) +
  scale_fill_discrete(guide = FALSE) + 
  labs(x = xl, y = yl) +
  # ylim(c(0, 100)) +
  geom_text(aes(y = let.heigth2, label = kw), size = 5) +
  geom_text(aes(y = let.heigth1, label = grains), colour = "red") +
                            # , colour = letters0col, size = letters0size)
  theme_bw()
# print(pl[[i]])

```
