# Supplementary material for: Effect of temperature on pollen germination for several Rosaceae species: influence of freezing conservation time on germination patterns
Source: PeerJ. 2019 Dec 11;7:e8195. doi: 10.7717/peerj.8195 (PMC6911343; doi:10.7717/peerj.8195)
Supplement: Supplemental Information 1 — Data and statistical analysis for pollen germination percentages, average pollen tube length and maximum pollen tube length. [file peerj-07-8195-s001.zip › rmd/child_figures.Rmd]

### `r sp`

```{r}
#### Calculate means and standar errors ####
d1 <- aggregate(dsp[[sp]][[vd]], 
                by = list(block = dsp[[sp]]$block, 
                          temperature = dsp[[sp]]$temperature), 
                FUN = function(x) c(mean = mean(x),
                                   sd = sd(x),
                                   #computation of the standard error of the mean
                                   se = sd(x)/sqrt(length(x)))
                )
d1 <- cbind(d1[1:2], d1[[3]])  # Fixes the aggregate into a data.frame

d2 <- aggregate(dsp[[sp]][["n_grains"]], 
                by = list(block = dsp[[sp]]$block, 
                          temperature = dsp[[sp]]$temperature), 
                FUN = "sum")
                
d1 <- data.frame(d1, grains = d2$x)

d1$block <- as.factor(paste0("block_", d1$block))  # names for blocks

rm(d2)
```

```{r}
#### Kruskal-Wallis letters ####
kw.bl.letters <- list()
# bl <- 2
for (bl in 1:3) {
  b <- dsp[[sp]][dsp[[sp]]$block == bl, ]
  kw <- agricolae::kruskal(b$germ_perc, b$temperature, p.adj = "holm")
  groups <- kw$groups[order(as.numeric(row.names(kw$groups))), ]
  kw.bl.letters[[bl]] <- 
    data.frame(block = bl,
               temperature = row.names(groups),
               kw = as.character(groups$groups), stringsAsFactors = FALSE)
}

kw <- kw.bl.letters[[1]]
for (i in 2:3) kw <- rbind(kw, kw.bl.letters[[i]])

d1$kw <- kw[order(as.numeric(as.character(kw$temperature))), ]$kw

rm(kw.bl.letters, bl, b, groups, kw)

```


```{r, fig.height=7}
#### plot facet ####
fn <- fn + 1
FC <- paste0(eval(efn), " Effect of temperature and frozen time",
            " (block) over the germinated pollen grains percent",
            " on *", sp, "*. Letters indicate significance for ",
            "Kruskal-Wallis test."
             )


ggplot(data = d1,
       aes(x = temperature, 
           y = mean, 
           fill = temperature)) +
  ggtitle(sp) + 
  geom_bar(stat = "identity") + 
  geom_errorbar(colour = "black",
                    aes(ymin = mean - se, ymax = mean + se, width = .1)) +
  facet_grid(block ~ .) +
  scale_fill_discrete(guide = FALSE) + 
  labs(x = xl, y = yl) +
  # ylim(c(0, 100)) +
  geom_text(aes(y = 130, label = kw), size = 5) +
  geom_text(aes(y = 110, label = grains), colour = "red") +
                            # , colour = letters0col, size = letters0size)
  theme_bw()
# print(pl[[i]])

```
